# Supplementary material for: Cyclin CLB2 mRNA localization and protein synthesis link cell cycle progression to bud growth
Source: Nat Commun. 2025 Nov 26;16:11654. doi: 10.1038/s41467-025-66623-w (PMC12749197; doi:10.1038/s41467-025-66623-w)
Supplement: Supplementary file 12 — Source Data [file 41467_2025_66623_MOESM12_ESM.xlsx]

## Sheet: Fig1c
G1	G1/S	S	G2	Mitosis
0	3	12	16	4
0	1	8	15	4
1	1	4	14	0
2	2	4	18	15
3	1	3	9	16
0	0	5	18	11
4	1	3	18	10
3	2	2	13	3
0	1	11	12	29
2	1	3	8	5
1	0	7	23	17
2	1	5	25	3
4	0	8	1	1
0	2	2	12	1
0	1	6	12	2
3	1	5	13	3
1	0	6	10	19
1	2	3	2	0
0	0	5	8	9
0	0	4	8	2
0	2	3	9	1
1	2	5	5	10
4	2	7	6	12
0	2	5	18	3
0	1	3	8	10
4	2	2	9	4
2	2	1	7	19
9	0	3	16	24
1	1	7	8	16
1	1	3	3	3
1	2	7	14	11
0	0	1	2	17
1	0	3	7	12	å
2	1	4	14	18
0	2	0	10	2
2	1	5	25
0	0	5	22
0	1	11	11
0	0	1	5
1	1	6	10
1	1	3	24
0	1	2	4
1	0	2	12
0	0	7	13
2	0	2	5
2	0	3	20
0	0	1	5
2	2	2	14
0	0	1	10
0	0	1	11
1	0	3	17
0	1	4	20
0	0	5	8
1	1	2	7
2	1	1	8
0	0	0	8
0	2	8	9
0	0	4	7
0	2	3	11
0	2	5	6
0	0	8	4
2	4	3	6
1	0	2
0	2	4
1	1	11
0	0	11
0	0	2
1	1	2
0	0	3
2	0	7
2	0	4
0	0	0
0	0	6
0	0	0
1	1	6
1	0	7
0	2	10
0	3	3
0	0	10
2	0	2
2	0	5
0	0	12
0	0	6
0	0	7
0	1	2
2	0	3
1	1	4
0	0	12
1	0	5
6	0	12
2	1	9
0	2	2
0	0	12
1	0	4
1	3	0
1	0	9
3	0	3
0	0	10
0	0	3
0	1	3
0	0	7
6	0	1
0	1	5
2	0	4
0	1	3
1	0	1
0	0	1
0	0	0
1	1	6
1	2	4
3	1	4
2	1	2
1	0	4
0	2	1
0	1	2
0	0	5
1	0	3
2	0	3
0	1	7
1	0	1
2	0	1
0	2	1
1	0	2
0	1	2
0	0	6
3	0	0
0	0	5
0	0	19
1	2	1
0	2	1
0	4	2
0	0	8
1	1	6
0	0	2
0	0	4
0	0	1
3	1	1
0	0	6
2	0	2
2	2	1
0	0	1
0	1	1
0	2	1
0	0
4	0
0	1
0	1
2	0
0	0
2	1
0	2
1	3
0	0
0	0
0	2
2	3
0	1
2	1
1	0
5	0
0	0
1	1
1	4
3	0
3	2
0	1
0	0
2	0
0	1
0	0
1	1
1	0
0	2
2	2
1	0
1	0
4	1
0	2
0	0
2	2
1	0
0	0
1	4
0	0
0	2
0	0
3	2
4	1
1	5
3	0
4	2
0	1
0	4
1	0
0	0
1	2
0	0
1	0
1	5
1	0
1	0
3	1
0	0
0	1
2	0
0	1
0	0
5	0
1	0
0	0
0	1
1	0
1	0
0	3
0	3
0	0
1	1
0	0
2	0
0	0
1	0
0	0
0	2
0	1
2	1
0	1
1	4
1	1
0	2
0	1
0	0
0	0
2	7
1	0
3	6
1	0
0	1
1	2
0	5
1	0
0	1
0	1
2	1
5	0
1	0
1	0
0	4
2	0
0	0
1	0
0	0
4	2
1	1
0	1
0	0
0	1
1	1
1	0
0	3
0	0
3	4
3	0
0	0
2	9
0	5
0	1
4	3
9	1
2	0
0	3
0	0
0	1
0	0
0	0
0	0
3	1
0	3
3	1
1	2
1	3
2	0
0	1
1	0
0	0
2	1
0	1
1	0
0	3
1	0
1	0
2	5
2	0
1	2
0	1
0	5
0	3
1	6
0	3
0	1
0	1
1	1
0	1
0	1
0	0
0	0
0	0
1	1
0	2
0	0
0	1
0	0
0	0
1	0
1	0
1	0
1	0
0	0
1	0
1	1
0	0
0	2
0	1
1	1
0	2
0	0
0	0
0	1
0	0
2	0
1	1
0	0
0	4
6	2
	1
	1
	1
	0
	0
	0
	0
	0
	1
	0
	0
	2
	0
	0
	0
	1
	0
	2
	0
	2
	1
	1
	0
	1
	3
	3
	0
	0
	0
	3
	0
	0
	0
	0
	1
	0
	0
	0
	0
	1
	0
	0
	0
	0
	1
	1
	0
	0
	1
	1
	0
	0
	0
	0
	0
	0
	0
	0
	2
	0
	3
	0
	1
	0
	0
	0
	0
	0
	0
	0
	1
	0
	0
	0
	0
	0
	0
	0
	1
	0
	1
	1
	1
	0
	1
	3
	0
	0
	1
	0
	0
	0
	0
	0
	0
	1
	0
	0
	1
	0
	0
	0
	1
	0
	0
	2
	1
	0
	1
	1
	0
	1
	0
	1
	2
	1
	2
	3
	2
	1
	1
	0
2	0	5	9	11
5	0	5	3	10
0	3	2	4	6
2	0	3	5	1
3	1	2	7	0
0	2	3	10	1
3	1	4	10	8
1	0	1	4	0
0	1	3	6	1
1	0	2	5	8
3	1	4	6	1
0	1	1	10	10
0	1	4	4	21
0	2	4	3	4
1	0	0	9	11
3	0	0	20	3
0	0	5	14	11
1	0	5	7	1
1	2	2	3	6
2	1	2	8	10
0	1	1	17	1
0	1	3	0	5
0	5	1	3	15
1	0	0	7	2
3	0	6	9	4
3	1	3	12	13
0	2	1	4	13
0	0	4	17	13
0	1	1	1	1
3	3	10	7	20
2	0	3	10	17
3	0	1	8	8
2	1	1	8	9
2	0	2	5	9
0	2	3	15	18
1	3	5	15	5
2	1	0	16	3
5	0	1	19	0
0	1	1	7	6
3	0	3	11	1
3	1	1	11	10
2	1	2	3	9
1	1	4	11	15
9	0	3	5	6
0	0	1	16	4
2	0	4	21	7
0	1	0	16	4
0	1	1	5	5
0	0	1	11	11
0	0	7	18	1
0	0	1	17	9
0	0	1	12	9
0	2	1	15	3
0	5	1	10	20
0	2	3	9	11
4	1	2	0	21
1	1	7		10
1	0	2		1
1	0	0		18
0	2	0		7
0	1	1		3
0	0	3
0	0	1
1	1	6
1	0	3
1	1	0
1	0	12
0	0	1
0	10	1
6	1	5
2	1	1
0	0	4
0	0	5
0	0	2
1	2	3
3	0	2
0	1	5
2	3	3
1	1	2
3	2	0
1	0	5
3	1	3
2	0	9
0	1	8
2	0	6
3	0	3
2	11	1
3	1	7
1	2	5
1	0	6
1	0	2
0	1	3
0	1	1
0	0	6
2	2	2
1	0	1
1	1	4
0	0	5
0	1	5
3	2	5
0	2	3
1	0	8
13	2	2
2	0	2
3	1	0
1	2	6
13	0	5
1	2	3
2	2	1
0	1	5
1	0	1
1	1	16
0	1	2
2	0	4
1	1	2
1	1	3
2	4	8
0	0	3
2	1	2
2	0	4
1	1	0
2	1	10
1	4	3
1	0	4
2	0	9
2	1	2
1	4	3
0	1	2
0	0	5
1	0	3
12	0	4
7	0	2
3	1	4
0	1	6
3	1	3
1	1	8
2	2	0
1	1	5
0	1	2
1	0	10
1	0	4
2	2
1	2
0	0
1	0
1	0
1	1
3	0
1	3
1	0
0	1
3	0
2	0
0	1
1	0
1	1
0	1
0	0
2	0
3	1
0	0
2	0
5	0
2	5
1	0
1	1
0	0
2	0
0	1
0	1
2	0
3	0
6	1
4	3
0	0
1	1
0	3
0	1
5	0
1	2
2	2
2	2
1	0
0	1
0	1
1	1
0	0
1	0
3	1
1	0
3	1
0	0
0	2
1	1
0	0
1	1
0	0
19	0
0	1
1	2
0	0
3	1
2	1
1	13
2	1
0	1
2	1
0	5
2	0
0	1
0	1
3	0
0	1
0	0
4	0
3	0
1	0
0	1
1	0
0	0
9	1
10	2
2	1
4	2
0	3
1	1
1	1
0	1
2	1
5	1
1	1
1	2
0	0
0	3
2	0
1	1
0	1
4	0
0	0
0	1
3	3
3	0
2	2
0	1
5	2
0	1
2	2
1	1
4	0
2	0
0	2
1	0
2	0
0	1
2	3
0	0
	0
	0
	0
	0
	5
	0
	1
	1
	0
	0
	4
	4
	0
	0
	0
	4
	7
	2
	4
	1
	2
	4
	2
	1
	2
	2
	0
	0
	0
	1
	6
	0
	8
	5
	0
	1
	1
	2
	2
	1
	0
	1
	3
	0
	6
	5
	0
	3
	3
	1
	0
	0
	1
	0
	2
	0
	2
	6
	0
	0
	1
	0
	2
	1
	1
	0
	0
	1
	1
	1
	2
	2
	2
	0
	1
	2
	2
	1
	2
	0
	0
	0
	1
	0
	9
	15
	2
	2
	2
	2
	4
	1
	1
	0
	1
	3
	0
	2
	0
	4
	6
	2
	1
	0
	1
	1
	0
	0
	0
	2
	0
	2
	0
	1
	4
	1
	1
	1
	0
	1
	1
	5
	1
	2
	2
	0
	1
	3
	2
	5
	1
	0
	2
	1
	2
	3
	1
	2
	5
	4
	2
	1
	3
	0
	2
	7
	0
	0
	3
	2
	3
	1
	0
	0
	2
	1
	1
	2
	1
	0
	2
	0
	0
	0
	1
	0
	4
	1
	2
	1
	2
	2
	4
	16
	2
	2
	2
	1
	1
	4
	0
	2
	3
	2
	5
	0
	1
	3
	1
	0
	1
	2
	0
	1
	2
	1
	0
	3
	0
	0
	0
	1
	0
	1
	0
	4
	3
	0
	2
	2
	1
	3
	1
	0
	3
	1
	2
	0
	3
	1
	6
	20
	0
	0
	1
	2
	2
	0
	1
	0
	3
	3
	2
	2
	7
	0
	1
	9
	1
	3
	4
	0
	0
	1
	2
	0
	4
	11
	4
	1
	2
	2
	3
	1
	1
	0
	1
	2
	2
	5
	1
	3
	1
	4
	0
	2
	2
	1
	0
	1
	2
	0
	2
	2
	1
	0
	2
	0
	0
	5
	0
	0
	0
	0
	0
	2
	4
	2
	0
	3
	0
	21
	3
	0
	0
	0
	1
	3
	2
	1
	0
	0

## Sheet: Fig1d
	Mother		Bud
S Phase	54.5244	62.24	45.4756	37.76
G2 Phase	33.9564	35.16	66.0436	64.84
Mitosis	29.2969	39.49	70.7031	60.51

## Sheet: Fig1f
Minues from budding	cell1	cell2	cell3	cell4	cell5	cell6	cell7	cell8	cell9	average	sd	a100	sd100	l	u
0	1	0	0	0	0	0	0	0	0	0.111111	0.333333	11.1111	33.3333	0	44.4444
2	0	0	0	0	0	0	0	0	0	0	0	0	0	0	0
4	0.5	0	0.333333	0	0	0	0	0	1	0.203704	0.351364	20.3704	35.1364	0	55.5068
6	1	0.333333	0	0.666667	0.333333	0.3	0	0	0	0.292593	0.351101	29.2593	35.1101	0	64.3693
8	0	0.75	0	0.666667	0.333333	0.666667	0	0	0.5	0.324074	0.329257	32.4074	32.9257	0	65.3332
10	0.5	0.333333	0.5	0.666667	0.333333	0.5	0	0	1	0.425926	0.31304	42.5926	31.304	11.2886	73.8966
12	1	0.666667	0.666667	0.6	0.5	0.666667	0.333333	0.5	0.666667	0.622222	0.181812	62.2222	18.1812	44.041	80.4034
14	1	0.5	0.5	0.666667	0.6	1	0.333333	0.666667	0.5	0.640741	0.227778	64.0741	22.7778	41.2963	86.8519
16	1	0.5	0.5	0.6	0.6	0.8	0.6	0.4	1	0.666667	0.217945	66.6667	21.7945	44.8722	88.4612
18	1	0.8	0.5	0.5	0.6	0.6	0.6	0.666667	0.666667	0.659259	0.157037	65.9259	15.7037	50.2223	81.6296
20	1	0.8	0.6	0.8	0.6	0.571429	0.666667	0.666667	1	0.744974	0.166038	74.4974	16.6038	57.8935	91.1012
22	1	0.666667	0.333333	0.75	0.6	0.666667	0.6	0.666667	0.75	0.67037	0.174956	67.037	17.4956	49.5414	84.5326
24	1	0.75	0.5	0.833333	0.666667	0.666667	0.666667	0.8	0.75	0.737037	0.138639	73.7037	13.8639	59.8398	87.5676
26	1	0.5	0.6	0.833333	0.4	0.714286	0.6	1	0.6	0.69418	0.211447	69.418	21.1447	48.2733	90.5626
28	1	0.6	0.5	0.75	0.5	0.666667	0.666667	0.875	0.714286	0.696958	0.164114	69.6958	16.4114	53.2843	86.1072
30	0.666667	0.666667	0.5	0.833333	0.75	0.714286	0.6	0.75	0.75	0.692328	0.0982181	69.2328	9.82181	59.411	79.0546
32	0.8	0.75	0.333333	0.666667	0.777778	0.7	0.6	0.75	0.6	0.664198	0.143644	66.4198	14.3644	52.0554	80.7841
34	1	0.666667	0.333333	0.8	0.6	0.6	0.75	0.666667	0.75	0.685185	0.180171	68.5185	18.0171	50.5015	86.5356
36	1	0.75	0.6	0.75	0.75	0.75	0.571429	1	0.75	0.769048	0.148376	76.9048	14.8376	62.0672	91.7423
38	0.666667	0.6	0.6	0.875	0.679762	0.666667	0.666667	0.75	0.6	0.678307	0.0884821	67.8307	8.84821	58.9825	76.6789
40	0.75	0.714286	0.5	0.571429	0.739583	0.666667	0.714286	1	1	0.739583	0.168825	73.9583	16.8825	57.0758	90.8408
42	1	0.666667	0.6	0.8	0.751389	0.75	0.666667	0.777778	0.75	0.751389	0.112996	75.1389	11.2996	63.8393	86.4385
44	0	0.75	0.5	0.833333	0.537879	0.333333	0.5	0.636364	0.75	0.537879	0.255197	53.7879	25.5197	28.2681	79.3076
46	1	0.5	0.5	0.666667	0.72381	0.5	0.6	0.8	1	0.698942	0.200521	69.8942	20.0521	49.8421	89.9462
48	0.5	0	0.5	0.666667	0.395833	0.333333	0	0.5	0.666667	0.395833	0.24913	39.5833	24.913	14.6703	64.4964
50	0.333333	0	0.333333	0.5	0.358333	0.333333	0.2	0.666667	0.5	0.358333	0.190577	35.8333	19.0577	16.7757	54.891

## Sheet: Fig1g
Time (min)	cell A (mother)	cell B (daughter)
0	5
2	8
4	13
6	11
8	13
10	13
12	15
14	11
16	20
18	16
20	14
22	14
24	22
26	19
28	13
30	14
32	18
34	10
36	10
38	7
40	4
42	10
44	3
46	7
48	11	0
50	7	0
52	5	0
54	2	2
56	4	1
58	4	4
60	5	1
62	10	3
64	11	5
66	12	2
68	11	6
70	7	2
72	13	8
74	12	2
76	12	6
78	17	2
80	20	4
82	15	2
84	16	5
86	18	9
88	14	10
90	14	11
92	19	11
94	11	14
96	15	13
98	13	10
100	10	14
102	14	10
104	7	10
106	7	9
108	9	13
110	9	9
112	12	8
114	11	7
116	8	4
118	9	5
120		5
122		2
124		1
126

## Sheet: Fig2f
2F_mother	WT	ZIP		2F_bud	WT	ZIP
	35.0338	82.5931			64.9662	19.4614
	35.4167	80.5386			64.5833	17.4069
	35.2137				64.7863

## Sheet: Fig2h
ASH1	WT CLB2	Δshe2 CLB2	Δshe3 CLB2	Mut Zip	WT MDN1
2.3802	1.7844	0.16007	0.60608	0.39117	0.73844
2.3733	1.6701	0.074693	0.44678	0.65145	0.6009
2.3021	2.2221	0.17729	0.27717	0.31729	0.61756
2.8699	1.8289	0.32256	0.47182	0.57121	0.4699
1.8669	1.9473	0.77053	0.4447	0.72048	0.51352
2.7937	2.1871	0.63498	0.43332	0.80251	0.59719
1.4695	0.96707	0.37973	0.3948	0.41252	0.40979
1.8175	2.1814	0.34431	0.22276	0.41006	0.76434
2.3432	2.2745	0.6627	0.43463	0.54965	0.30533
1.7508	1.4557	0.43431	0.21905	0.45051	0.91143
1.6395	1.8503	0.49373	0.447	0.76053	0.58958
1.9304	1.7069	0.64349	0.69902	0.33517	0.63992
2.4579	1.7004	0.57451	0.42906	0.30724	0.83374
2.7172	1.7517	0.64141	0.39836	0.21452	0.57613
2.2296	2.3829	0.23906	0.45424	0.39215	0.69024
	1.5712	0.57362	0.51208	0.82958	0.59056
	1.1356	0.30083	0.37998	0.58418	0.75434
	2.0884	0.38615	0.50606	0.6677	0.40683
	2.3287	0.36182	0.3235	0.56541	0.41561
	2.5575	0.48699	0.49529	0.39919	0.42424
	1.3525	0.44344	0.35273	0.5795	0.35775
	2.5679	0.32946	0.22611	0.30037	0.78685
	2.3368	0.71014	0.56532	0.55972	0.52205
	2.0362	0.69625	0.61043	0.52894	0.9094
	1.3731	0.45819	0.33826	0.57181	0.6464
	2.231	0.80046	0.64657	0.46041	0.8288
	1.7277	0.52583	0.54584	0.80112	0.53929
	2.3446	0.34273	0.32962	0.58043	0.39616
	1.7958	0.53185	0.6117	0.73313	0.40686
	1.0731	0.34255	0.48145	0.3983	0.66087
	1.837	0.13779	0.2189	0.37474	0.76862
	1.4953	0.76514	0.31192	0.61969	0.41464
	1.1524	0.89804	0.60885	0.76655	0.68303
	1.7817	0.29905	0.47443	0.48765	0.98918
	2.2597	0.28495	0.50369	0.49466	1.1232
	1.7872	0.51934		0.78175	0.44279
		0.88514		0.59331	0.60875
		0.39887		0.22008	0.61534
		0.099981		0.74899	0.61341
		0.65774		0.7395	0.54479
		0.45028		0.57708	0.57591
		0.50066		0.29256	0.93071
		0.25303		0.73829	0.88714
		0.56087		0.45128	0.51658
		0.33888		0.50401	0.48176
		0.38572		0.66107	0.83508
		0.21747		0.59794	0.57885
		0.52294		0.32439	0.59183
		0.73245		0.48705
		0.52203		0.3971
		0.46368		0.55966
		0.60575		0.82539
		0.40779		0.45024
		0.53879		0.8301
		0.22075		0.48614
		0.35005		0.43722
				0.6082
				0.57764
				0.71471
				0.31377
				0.4432
				0.71733
				0.61718
				0.72571
				0.40696
				0.30559
				0.61075
				0.46867
				0.52575
				0.78159
				0.47318
				0.6408
				0.29464
				0.58957
				0.54293
				0.66688
				0.67934
				0.51786
				0.45577
				0.61366
				0.4669
				0.30137
				0.46212
				0.58112
				0.57701
				0.78404

## Sheet: Fig3a
WT	Dshe2	Dshe3	ZIP mutant
31	44	44	27
28	44	44	23
27	44	42	23
27	44	39	22
27	39	37	22
27	36	36	22
26	33	34	21
26	33	34	20
26	31	34	20
26	31	31	20
25	31	31	20
25	31	30	20
25	30	30	20
25	30	29	20
25	29	29	20
24	29	28	20
24	28	28	20
24	28	28	19
24	28	28	18
24	28	27	18
24	28	27	18
23	28	27	18
23	27	27	17
23	27	26	17
23	27	26	17
23	26	26	17
23	25	26	17
22	25	25	17
22	25	25	17
22	25	25	17
22	25	25	17
22	25	25	17
22	25	25	17
22	25	25	17
22	24	25	17
22	24	25	17
22	24	24	16
21	23	24	16
21	23	24	16
21	23	23	16
21	23	23	16
21	22	23	16
21	22	23	16
21	22	23	16
21	22	23	16
21	22	22	15
21	21	22	15
21	21	22	15
21	21	22	15
21	21	22	15
21	21	22	15
20	21	22	15
20	21	22	15
20	21	22	15
20	21	21	14
20	21	21	14
20	21	21	14
20	21	21	14
20	21	21	14
20	20	21	14
20	20	21	14
20	20	21	14
20	20	21	14
20	20	21	14
20	20	21	14
20	20	21	13
19	20	20	13
19	20	20	13
19	20	20	12
19	20	20	12
19	20	20	12
19	20	20	12
19	20	20	12
19	19	20	12
19	19	20	12
19	19	20	12
19	19	20	12
19	19	20	12
19	19	20	12
19	19	19	12
19	19	19	11
19	19	19	11
19	19	19	11
19	19	19	11
19	19	19	11
18	19	19	11
18	19	19	11
18	19	19	11
18	18	19	11
18	18	18	11
18	18	18	11
18	18	18	11
18	18	18	11
18	18	18	11
18	18	18	11
18	18	18	11
18	18	18	10
18	18	18	10
18	18	18	10
18	18	18	10
18	18	18	10
18	18	18	10
18	18	18	10
18	18	18	9
18	18	18	9
18	17	18	9
18	17	17	9
18	17	17	9
18	17	17	9
18	17	17	9
18	17	17	9
18	17	17	9
18	17	17	9
18	17	17	9
18	17	17	9
18	17	17	9
18	17	17	9
18	17	17	8
18	17	17	8
18	17	17	8
17	16	17	8
17	16	17	8
17	16	17	8
17	16	17	8
17	16	17	8
17	16	16	8
17	16	16	8
17	16	16	7
17	16	16	7
17	16	16	7
17	16	16	7
17	16	16	7
17	16	16	7
17	16	16	7
17	16	16	7
17	16	16	7
17	16	16	7
17	16	16	7
17	16	16	7
17	16	16	7
17	15	16	7
17	15	16	7
17	15	16	6
17	15	16	6
17	15	16	6
17	15	16	6
17	15	16	6
17	15	16	6
17	15	16	6
17	15	16	6
17	15	16	6
16	15	16	6
16	15	16	5
16	15	15	5
16	15	15	5
16	15	15	5
16	15	15	5
16	15	15	5
16	15	15	5
16	15	15	5
16	15	15	5
16	15	15	5
16	15	15	5
16	15	15	5
16	15	15	4
16	15	15	4
16	15	15	4
16	15	15	4
16	15	15	4
16	15	15	4
16	15	15	4
16	15	15	4
16	15	15	4
16	15	15	4
16	14	15	4
16	14	15	4
16	14	15	4
16	14	15	4
15	14	15	4
15	14	15	4
15	14	15	4
15	14	15	4
15	14	15	4
15	14	15	4
15	14	15	4
15	14	15	4
15	14	15	4
15	14	14	4
15	14	14	3
15	14	14	3
15	14	14	3
15	14	14	3
15	14	14	3
15	14	14	3
15	14	14	3
15	14	14	3
15	14	14	3
15	14	14	3
15	13	14	3
15	13	14	3
15	13	14	3
15	13	14	3
15	13	14	3
15	13	14	3
15	13	14	3
15	13	14	3
15	13	13	3
15	13	13	3
15	13	13	3
15	13	13	3
15	13	13	3
15	13	13	3
15	13	13	3
15	13	13	3
15	13	13	2
15	13	13	2
15	13	13	2
15	13	13	2
15	13	13	2
15	13	13	2
15	12	13	2
15	12	13	2
15	12	13	2
15	12	13	2
15	12	13	2
15	12	13	2
15	12	13	2
15	12	13	2
15	12	13	2
15	12	13	2
15	12	13	2
15	12	12	2
15	12	12	2
15	12	12	2
15	12	12	2
14	12	12	2
14	12	12	2
14	12	12	2
14	12	12	2
14	12	12	2
14	12	12	2
14	12	12	2
14	12	12	2
14	12	12	2
14	12	12	2
14	12	12	2
14	12	12	2
14	12	12	2
14	12	12	2
14	12	12	2
14	12	12	2
14	12	12	2
14	12	12	2
14	12	12	2
14	12	12	2
14	12	12	2
14	11	12	2
14	11	12	1
14	11	12	1
14	11	12	1
14	11	11	1
14	11	11	1
14	11	11	1
14	11	11	1
14	11	11	1
14	11	11	1
14	11	11	1
14	11	11	1
14	11	11	1
14	11	11	1
14	11	11	1
14	11	11	1
14	11	11	1
14	11	11	1
14	11	11	1
14	11	11	1
14	11	11	1
14	11	11	1
14	11	11	1
14	11	11	1
14	11	11	1
14	11	11	1
14	11	11	1
14	11	11	1
14	11	11	1
13	11	11	1
13	11	11	1
13	11	11	1
13	11	11	1
13	11	11	1
13	11	11	1
13	11	11	1
13	11	11	1
13	11	11	1
13	11	11	1
13	11	11	1
13	11	11	1
13	11	11	1
13	11	11	1
13	11	11	1
13	11	11	1
13	11	10	1
13	11	10	1
13	11	10	1
13	11	10	1
13	10	10	1
13	10	10	1
13	10	10	1
13	10	10	1
13	10	10	1
13	10	10	1
13	10	10	1
13	10	10	1
13	10	10	1
13	10	10	1
13	10	10	1
13	10	10	1
13	10	10	1
13	10	10	1
13	10	10	1
13	10	10	1
13	10	10	1
13	10	10	1
13	10	10	1
13	10	10	1
13	10	9	1
13	10	9	1
13	10	9	1
13	10	9	1
13	10	9	1
13	10	9	1
13	10	9	1
13	10	9	1
13	10	9	1
13	10	9	1
13	9	9	1
13	9	9	1
13	9	9	1
13	9	9	1
13	9	9	40
13	9	9	27
13	9	9	26
13	9	9	26
13	9	9	24
13	9	9	23
13	9	9	23
13	9	9	23
13	9	9	23
13	9	9	23
13	9	9	22
13	9	9	22
13	9	9	22
12	9	9	21
12	9	9	21
12	9	9	21
12	9	9	19
12	9	9	19
12	9	9	18
12	9	8	18
12	9	8	18
12	9	8	18
12	9	8	18
12	9	8	18
12	9	8	17
12	9	8	17
12	9	8	17
12	9	8	17
12	9	8	17
12	9	8	17
12	9	8	16
12	9	8	16
12	9	8	16
12	9	8	16
12	9	8	16
12	9	8	16
12	8	8	16
12	8	8	16
12	8	8	16
12	8	8	16
12	8	8	16
12	8	8	16
12	8	8	16
12	8	8	15
12	8	8	15
12	8	8	15
12	8	8	15
12	8	8	15
12	8	8	15
12	8	8	15
12	8	8	15
12	8	8	15
12	8	8	14
12	8	8	14
12	8	8	14
12	8	8	14
12	8	8	14
12	8	8	14
12	8	8	14
12	8	8	13
12	8	8	13
12	8	8	13
12	8	8	13
12	8	8	13
12	8	8	13
12	8	8	13
12	8	8	12
12	8	8	12
12	8	8	12
12	8	8	12
12	8	8	12
12	8	8	12
12	8	8	12
12	8	7	12
12	8	7	11
12	8	7	11
12	8	7	11
12	8	7	11
12	8	7	11
12	8	7	11
12	8	7	11
12	8	7	11
12	8	7	10
12	8	7	10
12	8	7	10
12	8	7	10
12	8	7	10
12	8	7	10
12	8	7	10
12	8	7	10
12	7	7	10
12	7	7	10
12	7	7	10
12	7	7	9
12	7	7	9
12	7	7	9
11	7	7	9
11	7	7	9
11	7	7	9
11	7	7	9
11	7	7	9
11	7	7	9
11	7	7	9
11	7	7	9
11	7	7	9
11	7	7	9
11	7	7	8
11	7	7	8
11	7	7	8
11	7	7	8
11	7	7	8
11	7	7	8
11	7	7	8
11	7	7	8
11	7	7	8
11	7	7	8
11	7	7	8
11	7	7	8
11	7	7	8
11	7	7	8
11	7	7	7
11	7	7	7
11	7	7	7
11	7	7	7
11	7	7	7
11	7	7	7
11	7	7	7
11	7	7	7
11	7	6	7
11	7	6	7
11	7	6	7
11	7	6	7
11	7	6	6
11	7	6	6
11	7	6	6
11	7	6	6
11	7	6	6
11	7	6	6
11	6	6	6
11	6	6	6
11	6	6	6
11	6	6	6
11	6	6	6
11	6	6	6
11	6	6	6
11	6	6	6
11	6	6	6
11	6	6	6
11	6	6	6
11	6	6	6
11	6	6	6
11	6	6	5
11	6	6	5
11	6	6	5
11	6	6	5
11	6	6	5
11	6	6	5
11	6	6	5
11	6	6	5
11	6	6	5
11	6	6	5
11	6	6	5
11	6	6	5
11	6	6	4
11	6	6	4
11	6	6	4
11	6	6	4
11	6	6	4
11	6	6	4
11	6	6	4
11	6	6	4
11	6	6	4
11	6	6	4
11	6	6	4
11	6	6	4
11	6	6	4
11	6	6	4
11	6	6	4
11	6	6	4
11	6	6	4
11	6	6	3
11	6	6	3
11	6	6	3
11	6	6	3
11	6	6	3
11	6	5	3
10	6	5	3
10	6	5	3
10	6	5	3
10	6	5	3
10	6	5	3
10	6	5	3
10	6	5	3
10	6	5	3
10	6	5	3
10	6	5	3
10	6	5	3
10	5	5	3
10	5	5	3
10	5	5	3
10	5	5	3
10	5	5	3
10	5	5	3
10	5	5	3
10	5	5	3
10	5	5	3
10	5	5	2
10	5	5	2
10	5	5	2
10	5	5	2
10	5	5	2
10	5	5	2
10	5	5	2
10	5	5	2
10	5	5	2
10	5	5	2
10	5	5	2
10	5	5	2
10	5	5	2
10	5	5	2
10	5	5	2
10	5	5	2
10	5	5	2
10	5	5	2
10	5	5	2
10	5	5	2
10	5	5	2
10	5	5	2
10	5	5	2
10	5	5	2
10	5	5	2
10	5	5	2
10	5	5	2
10	5	5	2
10	5	5	2
10	5	5	2
10	5	5	2
10	5	5	2
10	5	5	2
10	5	5	2
10	5	5	2
10	5	5	2
10	5	5	2
10	5	5	2
10	5	5	2
10	5	5	1
10	5	5	1
10	5	5	1
10	5	5	1
10	5	5	1
10	5	5	1
10	5	5	1
10	5	5	1
10	5	5	1
10	5	5	1
10	5	5	1
10	5	5	1
10	5	5	1
10	5	5	1
10	5	5	1
10	5	5	1
10	5	5	1
10	5	5	1
10	5	5	1
10	5	4	1
10	5	4	1
10	5	4	1
10	4	4	1
10	4	4	1
10	4	4	1
10	4	4	1
10	4	4	1
10	4	4	1
10	4	4	1
10	4	4	1
10	4	4	1
10	4	4	1
10	4	4	1
10	4	4	1
10	4	4	1
10	4	4	1
10	4	4	1
10	4	4	1
10	4	4	1
10	4	4	1
10	4	4	1
10	4	4	1
10	4	4	1
10	4	4	1
10	4	4	1
10	4	4	1
10	4	4	1
10	4	4	1
10	4	4	1
10	4	4	1
10	4	4	1
10	4	4	1
10	4	4	1
10	4	4	1
9	4	4	1
9	4	4	1
9	4	4	1
9	4	4	1
9	4	4	1
9	4	4	1
9	4	4	1
9	4	4	1
9	4	4	1
9	4	4	1
9	4	4	1
9	4	4	1
9	4	4	1
9	4	4	1
9	4	4	1
9	4	4	1
9	4	4	1
9	4	4	1
9	4	4	1
9	4	4	1
9	4	4	1
9	4	4	1
9	4	4	1
9	4	4	1
9	4	4	1
9	4	4	1
9	4	4	1
9	4	4	1
9	4	4	1
9	4	4
9	4	4
9	4	4
9	4	4
9	4	4
9	4	4
9	4	4
9	4	4
9	4	4
9	4	4
9	4	4
9	4	4
9	4	4
9	4	4
9	4	4
9	4	4
9	4	4
9	4	4
9	4	4
9	4	4
9	4	4
9	4	4
9	4	4
9	4	4
9	4	4
9	4	4
9	4	4
9	4	4
9	4	4
9	4	4
9	4	4
9	4	4
9	4	4
9	4	4
9	4	4
9	4	4
9	4	4
9	4	4
9	3	4
9	3	4
9	3	4
9	3	4
9	3	4
9	3	4
9	3	4
9	3	4
9	3	4
9	3	4
9	3	3
9	3	3
9	3	3
9	3	3
9	3	3
9	3	3
9	3	3
9	3	3
9	3	3
9	3	3
9	3	3
9	3	3
9	3	3
9	3	3
9	3	3
9	3	3
9	3	3
9	3	3
9	3	3
9	3	3
9	3	3
9	3	3
9	3	3
8	3	3
8	3	3
8	3	3
8	3	3
8	3	3
8	3	3
8	3	3
8	3	3
8	3	3
8	3	3
8	3	3
8	3	3
8	3	3
8	3	3
8	3	3
8	3	3
8	3	3
8	3	3
8	3	3
8	3	3
8	3	3
8	3	3
8	3	3
8	3	3
8	3	3
8	3	3
8	3	3
8	3	3
8	3	3
8	3	3
8	3	3
8	3	3
8	3	3
8	3	3
8	3	3
8	3	3
8	3	3
8	3	3
8	3	3
8	3	3
8	3	3
8	3	3
8	3	3
8	3	3
8	3	3
8	3	3
8	3	3
8	3	3
8	3	3
8	3	3
8	3	3
8	3	3
8	3	3
8	3	3
8	3	3
8	3	3
8	3	3
8	3	3
8	3	3
8	3	3
8	3	3
8	3	3
8	3	3
8	3	3
8	3	3
8	3	3
8	3	3
8	3	3
8	3	3
8	3	3
8	3	3
8	3	3
8	3	3
8	3	3
8	3	3
8	3	3
8	3	3
8	3	3
8	3	3
8	3	3
8	3	3
8	3	3
8	3	3
8	3	3
8	3	3
8	3	3
8	3	3
8	3	3
8	3	3
8	3	3
8	3	3
8	3	3
8	3	3
8	3	3
8	3	3
8	3	3
8	3	3
8	3	3
8	3	3
8	3	3
8	3	3
8	3	3
8	3	3
8	3	3
8	3	3
8	3	3
8	3	3
8	3	3
8	3	3
8	3	3
8	3	3
8	3	3
8	3	3
8	3	3
8	3	3
8	3	3
8	3	3
8	3	3
8	3	3
8	3	3
8	3	3
8	3	3
8	3	3
8	3	3
8	3	3
8	3	3
8	3	3
8	3	3
8	3	3
8	3	3
8	3	3
8	3	3
8	3	3
8	3	3
8	3	3
8	3	3
8	3	3
8	3	3
8	3	3
8	3	3
8	3	3
8	3	3
7	3	3
7	3	3
7	3	3
7	3	2
7	3	2
7	3	2
7	3	2
7	3	2
7	3	2
7	3	2
7	3	2
7	3	2
7	3	2
7	2	2
7	2	2
7	2	2
7	2	2
7	2	2
7	2	2
7	2	2
7	2	2
7	2	2
7	2	2
7	2	2
7	2	2
7	2	2
7	2	2
7	2	2
7	2	2
7	2	2
7	2	2
7	2	2
7	2	2
7	2	2
7	2	2
7	2	2
7	2	2
7	2	2
7	2	2
7	2	2
7	2	2
7	2	2
7	2	2
7	2	2
7	2	2
7	2	2
7	2	2
7	2	2
7	2	2
7	2	2
7	2	2
7	2	2
7	2	2
7	2	2
7	2	2
7	2	2
7	2	2
7	2	2
7	2	2
7	2	2
7	2	2
7	2	2
7	2	2
7	2	2
7	2	2
7	2	2
7	2	2
7	2	2
7	2	2
7	2	2
7	2	2
7	2	2
7	2	2
7	2	2
7	2	2
7	2	2
7	2	2
7	2	2
7	2	2
7	2	2
7	2	2
7	2	2
7	2	2
7	2	2
7	2	2
7	2	2
7	2	2
7	2	2
7	2	2
7	2	2
7	2	2
7	2	2
7	2	2
7	2	2
7	2	2
7	2	2
7	2	2
7	2	2
7	2	2
7	2	2
7	2	2
7	2	2
7	2	2
7	2	2
7	2	2
7	2	2
7	2	2
7	2	2
7	2	2
7	2	2
7	2	2
7	2	2
7	2	2
7	2	2
7	2	2
7	2	2
7	2	2
7	2	2
7	2	2
7	2	2
7	2	2
7	2	2
7	2	2
7	2	2
7	2	2
7	2	2
7	2	2
7	2	2
7	2	2
7	2	2
7	2	2
7	2	2
7	2	2
7	2	2
7	2	2
7	2	2
7	2	2
7	2	2
7	2	2
7	2	2
7	2	2
7	2	2
7	2	2
7	2	2
7	2	2
7	2	2
7	2	2
7	2	2
7	2	2
7	2	2
7	2	2
6	2	2
6	2	2
6	2	2
6	2	2
6	2	2
6	2	2
6	2	2
6	2	2
6	2	2
6	2	2
6	2	2
6	2	2
6	2	2
6	2	2
6	2	2
6	2	2
6	2	2
6	2	2
6	2	2
6	2	2
6	2	2
6	2	2
6	2	2
6	2	2
6	2	2
6	2	2
6	2	2
6	2	2
6	2	2
6	2	2
6	2	2
6	2	2
6	2	2
6	2	2
6	2	2
6	2	2
6	2	2
6	2	2
6	2	2
6	2	2
6	2	2
6	2	2
6	2	2
6	2	2
6	2	2
6	2	2
6	2	2
6	2	2
6	2	2
6	2	2
6	2	2
6	2	2
6	2	2
6	2	2
6	2	2
6	2	2
6	2	2
6	2	2
6	2	2
6	2	2
6	2	2
6	2	2
6	2	2
6	2	2
6	2	2
6	2	2
6	2	2
6	2	2
6	2	2
6	2	2
6	2	2
6	2	2
6	2	2
6	2	2
6	2	2
6	2	2
6	2	2
6	2	2
6	2	2
6	2	2
6	2	2
6	2	2
6	2	2
6	2	2
6	2	2
6	2	2
6	2	2
6	2	2
6	2	2
6	2	2
6	2	2
6	2	2
6	2	2
6	2	2
6	2	2
6	2	2
6	2	2
6	2	2
6	2	2
6	2	2
6	2	2
6	2	2
6	2	2
6	2	2
6	2	2
6	2	2
6	2	2
6	2	2
6	2	2
6	2	2
6	2	2
6	2	2
6	2	2
6	2	2
6	2	2
6	2	2
6	2	2
6	2	2
6	2	2
6	2	2
6	2	2
6	2	2
6	2	2
6	2	2
6	2	2
6	2	2
6	2	2
6	2	2
6	2	2
6	2	2
6	2	2
6	2	2
6	2	2
6	2	2
6	2	2
6	2	2
6	2	2
6	2	2
6	2	2
6	2	2
6	2	2
6	2	2
6	2	2
6	2	2
6	2	2
6	2	2
6	2	2
6	2	2
6	2	2
6	2	2
6	2	2
6	2	2
6	2	2
6	2	2
6	2	2
6	2	2
6	2	2
6	2	2
6	2	2
6	2	2
6	2	2
6	2	2
6	2	2
6	2	2
6	2	2
6	2	2
6	2	2
5	1	2
5	1	2
5	1	2
5	1	2
5	1	2
5	1	2
5	1	2
5	1	2
5	1	2
5	1	2
5	1	2
5	1	2
5	1	2
5	1	2
5	1	2
5	1	2
5	1	2
5	1	2
5	1	2
5	1	1
5	1	1
5	1	1
5	1	1
5	1	1
5	1	1
5	1	1
5	1	1
5	1	1
5	1	1
5	1	1
5	1	1
5	1	1
5	1	1
5	1	1
5	1	1
5	1	1
5	1	1
5	1	1
5	1	1
5	1	1
5	1	1
5	1	1
5	1	1
5	1	1
5	1	1
5	1	1
5	1	1
5	1	1
5	1	1
5	1	1
5	1	1
5	1	1
5	1	1
5	1	1
5	1	1
5	1	1
5	1	1
5	1	1
5	1	1
5	1	1
5	1	1
5	1	1
5	1	1
5	1	1
5	1	1
5	1	1
5	1	1
5	1	1
5	1	1
5	1	1
5	1	1
5	1	1
5	1	1
5	1	1
5	1	1
5	1	1
5	1	1
5	1	1
5	1	1
5	1	1
5	1	1
5	1	1
5	1	1
5	1	1
5	1	1
5	1	1
5	1	1
5	1	1
5	1	1
5	1	1
5	1	1
5	1	1
5	1	1
5	1	1
5	1	1
5	1	1
5	1	1
5	1	1
5	1	1
5	1	1
5	1	1
5	1	1
5	1	1
5	1	1
5	1	1
5	1	1
5	1	1
5	1	1
5	1	1
5	1	1
5	1	1
5	1	1
5	1	1
5	1	1
5	1	1
5	1	1
5	1	1
5	1	1
5	1	1
5	1	1
5	1	1
5	1	1
5	1	1
5	1	1
5	1	1
5	1	1
5	1	1
5	1	1
5	1	1
5	1	1
5	1	1
5	1	1
5	1	1
5	1	1
5	1	1
5	1	1
5	1	1
5	1	1
5	1	1
5	1	1
5	1	1
5	1	1
5	1	1
5	1	1
5	1	1
5	1	1
5	1	1
5	1	1
5	1	1
5	1	1
5	1	1
5	1	1
5	1	1
5	1	1
5	1	1
5	1	1
5	1	1
5	1	1
5	1	1
5	1	1
5	1	1
5	1	1
5	1	1
5	1	1
5	1	1
5	1	1
5	1	1
5	1	1
5	1	1
5	1	1
5	1	1
5	1	1
5	1	1
5	1	1
5	1	1
5	1	1
5	1	1
5	1	1
5	1	1
5	1	1
5	1	1
5	1	1
5	1	1
5	1	1
5	1	1
5	1	1
5	1	1
5	1	1
5	1	1
5	1	1
5	1	1
5	1	1
5	1	1
5	1	1
4	1	1
4	1	1
4	1	1
4	1	1
4	1	1
4	1	1
4	1	1
4	1	1
4	1	1
4	1	1
4	1	1
4	1	1
4	1	1
4	1	1
4	1	1
4	1	1
4	1	1
4	1	1
4	1	1
4	1	1
4	1	1
4	1	1
4	1	1
4	1	1
4	1	1
4	1	1
4	1	1
4	1	1
4	1	1
4	1	1
4	1	1
4	1	1
4	1	1
4	1	1
4	1	1
4	1	1
4	1	1
4	1	1
4	1	1
4	1	1
4	1	1
4	1	1
4	1	1
4	1	1
4	1	1
4	1	1
4	1	1
4	1	1
4	1	1
4	1	1
4	1	1
4	1	1
4	1	1
4	1	1
4	1	1
4	1	1
4	1	1
4	1	1
4	1	1
4	1	1
4	1	1
4	1	1
4	1	1
4	1	1
4	1	1
4	1	1
4	1	1
4	1	1
4	1	1
4	1	1
4	1	1
4	1	1
4	1	1
4	1	1
4	1	1
4	1	1
4	1	1
4	1	1
4	1	1
4	1	1
4	1	1
4	1	1
4	1	1
4	1	1
4	1	1
4	1	1
4	1	1
4	1	1
4	1	1
4	1	1
4	1	1
4	1	1
4	1	1
4	1	1
4	1	1
4	1	1
4	1	1
4	1	1
4	1	1
4	1	1
4	1	1
4	1	1
4	1	1
4	1	1
4	1	1
4	1	1
4	1	1
4	1	1
4	1	1
4	1	1
4	1	1
4	1	1
4	1	1
4	1	1
4	1	1
4	1	1
4	1	1
4	1	1
4	1	1
4	1	1
4	1	1
4	1	1
4	1	1
4	1	1
4	1	1
4	1	1
4	1	1
4	1	1
4	1	1
4	1	1
4	1	1
4	1	1
4	1	1
4	1	1
4	1	1
4	1	1
4	1	1
4	1	1
4	1	1
4	1	1
4	1	1
4	1	1
4	1	1
4	1	1
4	1	1
4	1	1
4	1	1
4	1	1
4	1	1
4	1	1
4	1	1
4	1	1
4	1	1
4	1	1
4	1	1
4	1	1
4	1	1
4	1	1
4	1	1
4	1	1
4	1	1
4	1	1
4	1	1
4	1	1
4	1	1
4	1	1
4	1	1
4	1	1
4	1	1
4	1	1
4	1	1
4	1	1
4	1	1
4	1	1
4	1	1
4	1	1
4	1	1
4	1	1
4	1	1
4	1	1
4	1	1
4	1	1
4	1	1
4	1	1
4	1	1
4	1	1
4	1	1
4	1	1
4	1	1
4	1	1
4	1	1
4	1	1
4	1	1
4	1	1
4	1	1
4	1	1
4	1	1
4	1	1
4	1	1
4	1	1
4	1	1
4	1	1
4	1	1
4	1	1
4	1	1
4	1	1
4	1	1
4	1	1
4	1	1
4	1	1
4	1	1
4	1	1
4	1	1
4	1	1
4	1	1
4	1	1
4	1	1
4	1	1
4	1	1
4	1	1
4	1	1
4	1	1
4	1	1
4	1	1
4	1	1
4	1	1
4	1	1
4	1	1
4	1	1
4	1	1
4	1	1
4	1	1
4	1	1
4	1	1
4	1	1
4	1	1
4	1	1
4	1	1
4	1	1
4	1	1
4	1	1
4	1	1
4	1	1
4	1	1
4	1	1
4	1	1
4	1	1
4	1	1
4	1	1
4	1	1
4	1	1
4	1	1
4	1	1
4	1	1
4	1	1
4	1	1
4	1	1
4	1	1
4	1	1
4	1	1
4	1	1
4	1	1
4	1	1
4	1	1
4	1	1
4	1	1
4	1	1
4	1	1
4	1	1
4	1	1
4	1	1
4	1	1
4	1	1
4	1	1
4	1	1
4	1	1
4	1	1
4	1	1
3	1	1
3	1	1
3	1	1
3	1	1
3	1	1
3	1	1
3	1	1
3	1	1
3	1	1
3	1	1
3	1	1
3	1	1
3	1	1
3	1	1
3	1	1
3	1	1
3	1	1
3	1	1
3	1	1
3	1	1
3	1	1
3	1	1
3	1	1
3	1	1
3	1	1
3	1	1
3	1	1
3	1	1
3	1	1
3	1	1
3	1	1
3	1	1
3	1	1
3	1	1
3	1	1
3	1	1
3	1	1
3	1	1
3	1	1
3	1	1
3	1	1
3	1	1
3	1	1
3	1	1
3	1	1
3	1	1
3	1	1
3	1	1
3	1	1
3	1	1
3	1	1
3	1	1
3	1	1
3	1	1
3	1	1
3	1	1
3	1	1
3	1	1
3	1	1
3	1	1
3	1	1
3	1	1
3	1	1
3	1	1
3	1	1
3	1	1
3	1	1
3	1	1
3	1	1
3	1	1
3	1	1
3	1	1
3	1	1
3	1	1
3	1	1
3	1	1
3	1	1
3	1	1
3	1	1
3	1	1
3	1	1
3	1	1
3	1	1
3	1	1
3	1	1
3	1	1
3	1	1
3	1	1
3	1	1
3	1	1
3	1	1
3	1	1
3	1	1
3	1	1
3	1	1
3	1	1
3	1	1
3	1	1
3	1	1
3	1	1
3	1	1
3	1	1
3	1	1
3	1	1
3	1	1
3	1	1
3	1	1
3	1	1
3	1	1
3	1	1
3	1	1
3	1	1
3	1	1
3	1	1
3	1	1
3	1	1
3	1	1
3		1
3		1
3		1
3		1
3		1
3		1
3		1
3		1
3		1
3		1
3		1
3		1
3		1
3		1
3		1
3		1
3		1
3		1
3		1
3		1
3		1
3		1
3		1
3		1
3		1
3		1
3		1
3		1
3		1
3		1
3		1
3		1
3		1
3		1
3		1
3		1
3		1
3		1
3		1
3		1
3
3
3
3
3
3
3
3
3
3
3
3
3
3
3
3
3
3
3
3
3
3
3
3
3
3
3
3
3
3
3
3
3
3
3
3
3
3
3
3
3
3
3
3
3
3
3
3
3
3
3
3
3
3
3
3
3
3
3
3
3
3
3
3
3
3
3
3
3
3
3
3
3
3
3
3
3
3
3
3
3
3
3
3
3
3
3
3
3
3
3
3
3
3
3
3
3
3
3
3
3
3
3
3
3
3
3
3
3
3
3
3
3
3
3
3
3
3
3
3
3
3
3
3
3
3
3
3
3
3
3
3
3
3
3
3
3
3
3
3
3
3
3
3
3
3
3
3
3
3
3
3
3
3
3
3
3
3
3
3
3
3
3
3
3
3
3
3
3
3
2
2
[truncated: 1,306 more rows]

## Sheet: Fig3b
WT	Dshe2	Dshe3	ZIP mutant
7.62881	4.74639	4.74639	3.40019
6.56955	4.68932	4.68932	1.27129
6.03955	4.49632	4.49632	2.90827
5.30255	3.75338	3.75338	2.59089
5.07615	3.66177	3.66177	2.11188
4.71422	3.6612	3.6612	2.43982
4.48409	3.47752	3.47752	2.66121
4.47943	3.42876	3.42876	2.25662
4.09836	3.36504	3.36504	2.58223
3.98638	3.22046	3.22046	4.66534
3.91257	3.18028	3.18028	5.5049
3.83074	3.14921	3.14921	3.58522
3.66901	2.99967	2.99967	3.6944
3.5854	2.93371	2.93371	2.55459
3.58465	2.90094	2.90094	6.57504
3.51764	2.76865	2.76865	2.72963
3.51178	2.75476	2.75476	3.42794
3.4824	2.68841	2.68841	8.47599
3.38703	2.60526	2.60526	2.71088
3.3854	2.54906	2.54906	2.99435
3.36818	2.51274	2.51274	2.45685
3.25691	2.40825	2.40825	2.77722
3.17955	2.40575	2.40575	2.60696
3.07402	2.30587	2.30587	3.23381
3.042	2.26729	2.26729	7.7368
2.98959	2.17678	2.17678	2.5492
2.93592	2.15798	2.15798	3.98856
2.91845	2.15361	2.15361	2.38592
2.91381	2.09844	2.09844	3.51417
2.82219	2.06272	2.06272	2.97019
2.79559	1.96601	1.96601	2.35578
2.78911	1.9466	1.9466	2.91096
2.78482	1.92782	1.92782	2.99733
2.76553	1.85803	1.85803	2.54398
2.75856	1.77548	1.77548	5.33565
2.75797	1.76569	1.76569	3.63261
2.74087	1.76546	1.76546	2.49322
2.69373	1.75376	1.75376	3.48785
2.64808	1.74657	1.74657	6.41725
2.63212	1.72512	1.72512	3.14989
2.63131	1.64489	1.64489	3.21049
2.56085	1.57695	1.57695	4.99608
2.55199	1.57126	1.57126	2.53574
2.53538	1.52944	1.52944	7.22429
2.52962	1.47622	1.47622	2.49698
2.48949	1.3953	1.3953	2.01789
2.48635	1.34524	1.34524	1.75088
2.48211	1.31001	1.31001	2.20685
2.38673	1.29404	1.29404	1.60868
2.35221	1.27974	1.27974	2.57121
2.34166	1.26821	1.26821	3.48508
2.34044	1.17148	1.17148	4.99694
2.33476	7.93089	7.24527	2.12282
2.32497	4.90172	6.8286	2.63391
2.30386	4.2953	6.19925	3.02933
2.30234	4.2953	5.17351	1.78494
2.30081	4.25644	4.995	3.74951
2.28566	4.18551	4.95614	3.4155
2.24181	3.79058	4.8902	2.70678
2.20203	3.72752	4.74708	3.21968
2.15086	3.48855	4.38195	3.20612
2.14362	3.37891	4.12907	1.8904
2.12785	3.08071	3.99491	2.27796
2.12288	3.07692	3.97786	3.5786
2.09703	2.97785	3.82289	3.12741
2.04707	2.9721	3.79263	1.49506
1.99597	2.88971	3.70861	2.5613
1.99067	2.87171	3.60297	2.23548
1.99039	2.8158	3.56134	5.10454
1.97769	2.76626	3.52689	2.504
1.97092	2.75614	3.39327	2.96216
1.93059	2.64938	3.37008	3.642
1.92791	2.57156	3.30823	4.75066
1.85956	2.5224	3.23537	2.25732
1.83283	2.47725	3.16701	3.16529
1.82463	2.25709	3.15786	3.02841
1.8095	2.14256	3.13182	5.41778
1.78473	2.12875	3.07978	3.01011
1.72369	2.08189	3.07429	5.22658
1.70343	2.04126	2.92308	2.43821
1.69411	1.891	2.82185	3.56949
1.69295	1.88821	2.73452	4.97634
1.68565	1.73587	2.63296	3.64423
1.67277	1.58736	2.61987	2.20634
1.67202	1.57332	2.61162	1.34046
1.63457	1.47062	2.56126	1.38943
1.63428	1.40845	2.53581	3.43925
1.61525	2.09028	2.49406	2.79154
1.56239	1.7654	2.48339	2.37752
1.52689	2.57302	2.46459	2.53537
1.50439	4.71543	2.45411	3.34038
1.49375	2.88563	2.3766	3.46063
1.48372	5.1047	2.32595	2.84586
1.46478	5.32408	2.31767	3.26103
1.45981	3.0428	2.27269	6.08756
1.42595	2.01307	2.27269	4.14543
1.35378	4.01089	2.25844	4.56288
1.31227	2.4439	2.21328	3.41262
1.30489	3.10596	2.20245	2.95802
1.30334	2.49054	2.15606	3.33094
1.29517	4.63183	2.14911	4.09944
1.25031	2.19163	2.0705	2.95236
1.24998	2.22428	2.04745	3.71614
1.1533	2.12348	2.04609	8.82234
1.15237	2.69836	2.03845	4.40117
1.09493	2.94395	1.95633	4.20699
1.09224	3.58776	1.93668	4.63787
1.04339	2.07498	1.91573	2.72551
1.04339	3.58045	1.85228	3.68588
1.03002	3.83455	1.81303	2.86305
1.02768	1.72478	1.79515	2.70465
0.993376	2.15122	1.71224	3.35805
0.94822	2.14898	1.70306	2.75691
0.943479	2.28249	1.65526	2.71552
0.934061	3.87568	1.64541	2.65576
0.918895	2.86714	1.64533	2.3317
0.899052	2.18436	1.64358	2.33781
0.762174	3.55059	1.59519	4.27011
0.673423	3.95679	1.54685	4.2987
0.435727	3.33997	1.5302	3.83759
10.1063	4.41964	1.51432	2.38962
8.63261	3.01023	1.49291	3.11357
8.23647	1.81882	1.47092	3.62331
7.55194	3.95095	1.45256	4.06776
6.9787	1.79414	1.40365	2.4688
6.1566	1.72408	1.33977	3.07265
5.72861	2.42468	1.30641	2.96711
5.70888	3.6131	1.22449	5.36063
5.34158	1.31238	1.16792	4.91671
5.30316	1.51672	1.15072	4.53515
5.08792	1.93779	1.12861	3.99935
5.03653	1.8767	0.938144	5.94956
4.92881	1.31699	0.916745
4.91176	2.32511	0.879819
4.75138	3.41859	0.749162
4.15665	3.19238	4.27262
4.10364	1.5908	2.831
3.78245	1.85079	3.71638
3.69976	1.71398	1.44643
3.52531	3.45585	7.18225
3.36769	3.27732	4.51666
3.30549	2.56427	2.60426
3.30105	3.08315	3.74168
3.30009	5.13	1.71477
3.25753	2.47371	2.28762
3.24204	1.27773	4.09606
3.11901	3.41464	3.22581
3.11482	1.2818	2.48286
3.05882	3.51661	1.76493
2.8791	1.27201	2.05013
2.86193	1.5821	2.87573
2.77017	4.07987	2.43646
2.69576	2.22672	1.88718
2.56989	2.28745	2.62931
2.54309	2.83874	2.41109
2.46237	3.45451	2.03975
2.42426	7.51181	4.21416
2.42102	1.37304	2.05758
2.28274	3.69428	2.05758
2.26263	2.05068	5.32755
2.03717	2.74433	8.67486
1.80939	2.42179	4.45385
1.74117		3.90889
1.73499		3.28519
1.71941		2.6929
1.66178		4.18599
1.6279		1.3228
1.58579		2.41698
1.38635		6.25211
1.36748		3.83922
1.34791		5.78179
1.28922		1.87421
1.2399		4.3782
1.18514		2.85843
0.929628		2.81134
0.880357		2.29742
0.843833		1.90274
0.830464		4.8058
0.815601		1.33164
0.803714		1.63516
0.789866		1.95837
0.770604		2.47777
0.76524		2.67299
0.75742		1.8319
0.701705		4.36898
0.666043		4.11827
0.651371
0.626286
0.534255
0.372367
3.62013
3.15649
2.64646
3.00762
2.49245
3.84871
2.32066
1.76114
1.66314
1.81792
1.46017
2.11938
2.1047
2.36192
1.67743
2.69101
4.97304
1.59707
2.2628
1.53863
2.67762
1.43275
1.71887
1.98884
4.79759
2.22576
1.64165
2.22576
2.22576
1.23461
2.90313
3.95291
2.23272
1.88395
4.41033
2.18043
2.27651
1.56014
1.15875
2.33541
1.28417
2.38873
1.50742
3.40113
1.35695
2.81833
2.45871
1.8741
5.40512
7.16884
2.98203
2.61834
2.90852
2.4551
3.49473
3.99835
2.02996
1.89777
3.13355
6.68815
2.47784
2.39903
2.05965
2.60692
2.22252
3.53665
2.70753
2.00431
1.74115
2.40644
2.34689
4.19011
2.51481
2.48789
1.48176
1.04942
2.03256
1.56189
1.7215
1.78089
2.71875
6.07736
1.9733
2.15979
1.94546
2.21355
3.86607
2.56905
2.29563
2.27128
2.07126
3.57156
1.96001
1.06137
3.15355
1.25922
1.71138
3.2971
1.93627
4.04832
3.01635
2.14621
2.19008
2.39814
3.23187
1.63997
2.20841
3.86327
2.08088
2.87486
2.70865
1.39444
1.91799
1.67293
1.6929
4.06646
3.39192
1.52151
1.67727
1.39037
3.62783
2.41924
1.67914
3.72731
2.66519
1.35535
2.23568
2.17546
1.55807
4.4165
2.39047
4.21475
2.48547
2.24555
2.49616
3.04206
2.02312
1.76311
1.67094
4.51996
2.22598
1.93566
3.50531
3.91117
4.5166
1.82196
2.89543
2.02284
3.55164
2.11481
2.57458
3.59219
1.57534
4.77699
2.56144
3.62013
3.15649
2.64646
3.00762
2.49245
3.84871
2.32066
1.76114
1.66314
1.81792
1.46017
2.11938
2.1047
2.36192
1.67743
2.69101
4.97304
1.59707
2.2628
1.53863
2.67762
1.43275
1.71887
1.98884
4.79759
2.22576
1.64165
2.22576
2.22576
1.23461
2.90313
3.95291
2.23272
1.88395
4.41033
2.18043
2.27651
1.56014
1.15875
2.33541
1.28417
2.38873
1.50742
3.40113
1.35695
2.81833
2.45871
1.8741
5.40512
7.16884
2.98203
2.61834
2.90852
2.4551
3.49473
3.99835
2.02996
1.89777
3.13355
6.68815
2.47784
2.39903
2.05965
2.60692
2.22252
3.53665
2.70753
2.00431
1.74115
2.40644
2.34689
4.19011
2.51481
2.48789
1.48176
1.04942
2.03256
1.56189
1.7215
1.78089
2.71875
6.07736
1.9733
2.15979
1.94546
2.21355
3.86607
2.56905
2.29563
2.27128
2.07126
3.57156
1.96001
1.06137
3.15355
1.25922
1.71138
3.2971
1.93627
4.04832
3.01635
2.14621
2.19008
2.39814
3.23187
1.63997
2.20841
3.86327
2.08088
2.87486
2.70865
1.39444
1.91799
1.67293
1.6929
4.06646
3.39192
1.52151
1.67727
1.39037
3.62783
2.41924
1.67914
3.72731
2.66519
1.35535
2.23568
2.17546
1.55807
4.4165
2.39047
4.21475
2.48547
2.24555
2.49616
3.04206
2.02312
1.76311
1.67094
4.51996
2.22598
1.93566
3.50531
3.91117
4.5166
1.82196
2.89543
2.02284
3.55164
2.11481
2.57458
3.59219
1.57534
4.77699
2.56144

## Sheet: Fig3d
WT	DShe2	DShe3	ZIP1
1	0.746021	0.703374	0.394766
1.02268	0.78	0.74	0.410164
0.977321	0.65	0.69	0.413068
	Figure 3c

## Sheet: Fig3e
Time (min)	WT				Dshe2			Dshe3
0	1	1	1	1	1	1	1	1	1
5	1.13097	0.622239	0.561346	0.63545	0.90791	0.563201	0.932608	0.932608	0.492212
10	0.597158	0.700485	0.805737	0.638652	0.719138	0.764406	0.646904	0.646904	0.446963
20	0.435917	0.441968	0.462182	0.422947	0.472076	0.525404	0.453857	0.426911	0.32855
30	0.274284	0.45277	0.404309	0.264052	0.582811	0.649132	0.342865	0.354704	0.232052
45	0.277369	0.442242	0.566904	0.272698	0.290703	0.603902	0.391079	0.326411	0.34955
60	0.307879	0.381771	0.691035	0.240711	0.29503	0.495933	0.736501	0.161007	0.317828

[truncated: 37 more sheets: Fig3f, Fig4c, Fig4d, Fig4f, Fig4g, Fig5b, Fig5c, Fig5d, Fig5e, Fig5f, Fig5g, Fig5h, Fig6d, Fig6e, Fig6f, S1a, S1b, S1d, S2c, S2d …]
